# Supplementary material for: Estimating carbon footprints from large scale financial transaction data
Source: J Ind Ecol. 2022 Dec 27;27(1):56–70. doi: 10.1111/jiec.13351 (PMC13090182; doi:10.1111/jiec.13351)
Supplement: Supplementary file 5 — Supporting Information S1: This supporting information provides a description of the datasets used for the calculation of carbon multipliers. [file 44498_2023_2701005_MOESM5_ESM.xlsx]

## Sheet: CoverSheet
2021 Journal of Industrial Ecology – www.wileyonlinelibrary.com/journal/jie
SUPPORTING INFORMATION FOR:
Trendl, A., Owen, A., Vomfell, L., Kilian, L., Gathergood, J., Stewart, N. & Leake, D. (2022.) Estimating carbon footprints from large scale financial transaction data. Journal of Industrial Ecology.
This supporting information lists the relevant TCS categories and their COICOP broad group mapping

## Sheet: Munka1
Table SI2: List of relevant TCS categories and their COICOP broad group mapping
COICOP broad category number	COICOP broad category name	TCS Category 1	TCS Category 2	TCS Category 3
1	Food	Retail	Food & Drink	Other
1	Food	Retail	Other	Discount
1	Food	Retail	Supermarket	Discount
1	Food	Retail	Supermarket	Mid Range
1	Food	Retail	Supermarket	Other
1	Food	Retail	Supermarket	Top End
1	Food	Retail	Supermarket	Value
2	Alcohol	Retail	Food & Drink	Alcohol
2	Alcohol	Retail	Food & Drink	Tobacco
3	Clothing	Retail	Clothing	Adult
3	Clothing	Retail	Clothing	Children
3	Clothing	Retail	Clothing	Family
3	Clothing	Retail	Clothing	Men
3	Clothing	Retail	Clothing	Other
3	Clothing	Retail	Clothing	Repair
3	Clothing	Retail	Clothing	Shoes
3	Clothing	Retail	Clothing	Sport
3	Clothing	Retail	Clothing	Women
4	Housing	Household Bills	Energy	Gas & Electricity
4	Housing	Household Bills	Energy	Other
4	Housing	Household Bills	Rent and Property Management	Council
4	Housing	Household Bills	Rent and Property Management	Deposit Protection
4	Housing	Household Bills	Rent and Property Management	Housing Association
4	Housing	Household Bills	Rent and Property Management	Other
4	Housing	Household Bills	Rent and Property Management	Retirement
4	Housing	Household Bills	Water	Other
4	Housing	Services	Trade & Construction	Cleaning & Refuse
5	Furnishings	Retail	Department / Online Stores	Other
5	Furnishings	Retail	Furniture	Other
5	Furnishings	Retail	Garden	Services
5	Furnishings	Retail	Hardware	Other
5	Furnishings	Services	Trade & Construction	Other
5	Furnishings	Services	Trade & Construction	Security
6	Health	Retail	Health & Beauty	Health
6	Health	Services	Health	Care
6	Health	Services	Health	Chiropodist
6	Health	Services	Health	Chiropractor / Osteopath / Massage
6	Health	Services	Health	Counselling
6	Health	Services	Health	Dental
6	Health	Services	Health	Doctor
6	Health	Services	Health	NHS Prescriptions
6	Health	Services	Health	Optician
6	Health	Services	Health	Other
7	Transport	Financial Services	Loans	Motor
7	Transport	Financial Services	Other	Leasing
7	Transport	Financial Services	Vehicle Finance	BMW
7	Transport	Financial Services	Vehicle Finance	Ford
7	Transport	Financial Services	Vehicle Finance	Honda
7	Transport	Financial Services	Vehicle Finance	Hyundai
7	Transport	Financial Services	Vehicle Finance	Jaguar
7	Transport	Financial Services	Vehicle Finance	Land Rover
7	Transport	Financial Services	Vehicle Finance	Lexus
7	Transport	Financial Services	Vehicle Finance	Mercedes Benz
7	Transport	Financial Services	Vehicle Finance	Nissan
7	Transport	Financial Services	Vehicle Finance	Other
7	Transport	Financial Services	Vehicle Finance	Peugeot
7	Transport	Financial Services	Vehicle Finance	Porsche
7	Transport	Financial Services	Vehicle Finance	Renault
7	Transport	Financial Services	Vehicle Finance	Saab
7	Transport	Financial Services	Vehicle Finance	Scania
7	Transport	Financial Services	Vehicle Finance	Suzuki
7	Transport	Financial Services	Vehicle Finance	Toyota
7	Transport	Financial Services	Vehicle Finance	Vauxhall
7	Transport	Financial Services	Vehicle Finance	Volkswagen
7	Transport	Financial Services	Vehicle Finance	Volvo
7	Transport	Motor	Other	Other
7	Transport	Motor	Parking / Tolls	Parking
7	Transport	Motor	Parking / Tolls	Tolls
7	Transport	Motor	Petrol	Other
7	Transport	Motor	Petrol	Supermarket
7	Transport	Motor	Purchase, Maintenance and Repair	Dealer
7	Transport	Motor	Purchase, Maintenance and Repair	Other
7	Transport	Motor	Purchase, Maintenance and Repair	Parts
7	Transport	Motor	Purchase, Maintenance and Repair	Tyres
7	Transport	Services	Trade & Construction	Transport
7	Transport	Travel	Airlines	Other
7	Transport	Travel	Car Rental	Other
7	Transport	Travel	Coach	Other
7	Transport	Travel	Commuter	Other
7	Transport	Travel	Cruise Lines	Other
7	Transport	Travel	Other	Other
7	Transport	Travel	Rail	Other
7	Transport	Travel	Taxis	Other
8	Communications	Communication	Internet	Other
8	Communications	Communication	Mobile Phone	Other
8	Communications	Communication	Other	Other
8	Communications	Services	Other	Post
9	Recreation	Communication	Multi Media Service	Other
9	Recreation	Hobbies & Interests	Camping	Other
9	Recreation	Hobbies & Interests	Cinema	Other
9	Recreation	Hobbies & Interests	Clubs & Societies	Other
9	Recreation	Hobbies & Interests	DVD Rental	Other
9	Recreation	Hobbies & Interests	Gambling	Other
9	Recreation	Hobbies & Interests	Gaming	Other
9	Recreation	Hobbies & Interests	Other Hobbies & Interests	Attractions
9	Recreation	Hobbies & Interests	Other Hobbies & Interests	Cultural
9	Recreation	Hobbies & Interests	Other Hobbies & Interests	Motor
9	Recreation	Hobbies & Interests	Other Hobbies & Interests	Music
9	Recreation	Hobbies & Interests	Other Hobbies & Interests	Other
9	Recreation	Hobbies & Interests	Other Hobbies & Interests	Photography
9	Recreation	Hobbies & Interests	Sport	Bowling
9	Recreation	Hobbies & Interests	Sport	Cycling
9	Recreation	Hobbies & Interests	Sport	Fitness
9	Recreation	Hobbies & Interests	Sport	Football
9	Recreation	Hobbies & Interests	Sport	Golf
9	Recreation	Hobbies & Interests	Sport	Martial Arts
9	Recreation	Hobbies & Interests	Sport	Olympics
9	Recreation	Hobbies & Interests	Sport	Other
9	Recreation	Hobbies & Interests	Sport	Outdoor Pursuits
9	Recreation	Hobbies & Interests	Sport	Racquet Sports
9	Recreation	Hobbies & Interests	Sport	Rugby
9	Recreation	Hobbies & Interests	Sport	Sailing
9	Recreation	Hobbies & Interests	Sport	Snooker / Billiards
9	Recreation	Hobbies & Interests	Sport	Swimming
9	Recreation	Household Bills	TV Licence	Other
9	Recreation	Miscellaneous	Other	Other
9	Recreation	Retail	Books & Periodicals	Books
9	Recreation	Retail	Books & Periodicals	Newsagents
9	Recreation	Retail	Books & Periodicals	Other
9	Recreation	Retail	Books & Periodicals	Print & Photocopying
9	Recreation	Retail	Department / Online Stores	Online
9	Recreation	Retail	Department / Online Stores	TV Spend
9	Recreation	Retail	Digital Goods	Audiovisual inc Books Movies Music
9	Recreation	Retail	Digital Goods	Games
9	Recreation	Retail	Digital Goods	Multi-Category
9	Recreation	Retail	Digital Goods	Software Apps exc Games
9	Recreation	Retail	Electrical	Computing
9	Recreation	Retail	Electrical	Other
9	Recreation	Retail	Garden	Other
9	Recreation	Retail	Other	Animal
9	Recreation	Retail	Other	Florist
9	Recreation	Retail	Other	Records
9	Recreation	Retail	Other	Stationery
9	Recreation	Retail	Other	Toys & Games
9	Recreation	Services	Other	Dieting
9	Recreation	Services	Professional	Vet / Animal
9	Recreation	Services	Trade & Construction	Agriculture
10	Education	Services	Education	Business & Vocational
10	Education	Services	Education	College / University
10	Education	Services	Education	Other
10	Education	Services	Education	School
11	Restaurants & Hotels	Retail	Restaurant	Bars
11	Restaurants & Hotels	Retail	Restaurant	Fast food
11	Restaurants & Hotels	Retail	Restaurant	Other
11	Restaurants & Hotels	Services	Trade & Construction	Catering
11	Restaurants & Hotels	Travel	Agencies	Other
11	Restaurants & Hotels	Travel	Hotels	Holiday Camp
11	Restaurants & Hotels	Travel	Hotels	Other
12	Miscellaneous	Financial Services	Assurance	Other
12	Miscellaneous	Financial Services	Insurance	Animal
12	Miscellaneous	Financial Services	Insurance	Appliance
12	Miscellaneous	Financial Services	Insurance	Claims
12	Miscellaneous	Financial Services	Insurance	Dental
12	Miscellaneous	Financial Services	Insurance	Fraud
12	Miscellaneous	Financial Services	Insurance	Funeral
12	Miscellaneous	Financial Services	Insurance	Health
12	Miscellaneous	Financial Services	Insurance	Home
12	Miscellaneous	Financial Services	Insurance	Home emergency
12	Miscellaneous	Financial Services	Insurance	Marine
12	Miscellaneous	Financial Services	Insurance	Mobile Phone
12	Miscellaneous	Financial Services	Insurance	Motor
12	Miscellaneous	Financial Services	Insurance	Other
12	Miscellaneous	Financial Services	Insurance	Personal Accident
12	Miscellaneous	Financial Services	Insurance	Pet
12	Miscellaneous	Financial Services	Insurance	Professional
12	Miscellaneous	Financial Services	Insurance	Travel
12	Miscellaneous	Miscellaneous	Other	Fines
12	Miscellaneous	Miscellaneous	Other	Probate
12	Miscellaneous	Miscellaneous	Own Account Transfer	Other
12	Miscellaneous	Miscellaneous	Trade Associations	Civil Service
12	Miscellaneous	Miscellaneous	Trade Associations	Education
12	Miscellaneous	Miscellaneous	Trade Associations	Health
12	Miscellaneous	Miscellaneous	Trade Associations	Manual
12	Miscellaneous	Miscellaneous	Trade Associations	Other
12	Miscellaneous	Miscellaneous	Trade Associations	Professional & Management
12	Miscellaneous	Miscellaneous	Trade Associations	Uniformed Service
12	Miscellaneous	Motor	Breakdown Insurance	Other
12	Miscellaneous	Retail	Catalogues	Other
12	Miscellaneous	Retail	Health & Beauty	Beauty
12	Miscellaneous	Retail	Other	Accessories
12	Miscellaneous	Retail	Other	Art & Antiques
12	Miscellaneous	Retail	Other	Gifts
12	Miscellaneous	Retail	Other	Jewellery
12	Miscellaneous	Retail	Other	Other
12	Miscellaneous	Retail	Other	Paypal
12	Miscellaneous	Services	Credit	Other
12	Miscellaneous	Services	Education	Nursery
12	Miscellaneous	Services	Other	Childcare
12	Miscellaneous	Services	Other	Dating / Personal
12	Miscellaneous	Services	Other	Other
12	Miscellaneous	Services	Professional	Accountancy
12	Miscellaneous	Services	Professional	Business
12	Miscellaneous	Services	Professional	Legal
12	Miscellaneous	Services	Professional	Other
12	Miscellaneous	Services	Professional	Property
12	Miscellaneous	Services	Professional	Recruitment
12	Miscellaneous	Services	Trade & Construction	Construction
