# Supplementary material for: Estimating carbon footprints from large scale financial transaction data
Source: J Ind Ecol. 2022 Dec 27;27(1):56–70. doi: 10.1111/jiec.13351 (PMC13090182; doi:10.1111/jiec.13351)
Supplement: Supplementary file 6 — Supporting Information S2: This supporting information provides a description of the calculation of carbon multipliers and cash spend proportions for cash spend categories. [file 44498_2023_2701005_MOESM6_ESM.xlsx]

## Sheet: CoverSheet
2021 Journal of Industrial Ecology – www.wileyonlinelibrary.com/journal/jie
SUPPORTING INFORMATION FOR:
Trendl, A., Owen, A., Vomfell, L., Kilian, L., Gathergood, J., Stewart, N. & Leake, D. (2022.) Estimating carbon footprints from large scale financial transaction data. Journal of Industrial Ecology.
This supporting information lists the 12 broad COICOP categories.

## Sheet: Munka1
Table SI1: The 12 broad COICOP categories
COICOP broad category number	COICOP broad category name
1	Food and non-alcoholic beverages
2	Alcoholic beverages, tobacco and narcotics
3	Clothing and footwear
4	Housing, water, electricity, gas and other fuels
5	Furnishings, household equipment and routine household maintenance
6	Health
7	Transport
8	Communication
9	Recreation and culture
10	Education
11	Restaurants and hotels
12	Miscellaneous goods and services
