# Supplementary material for: Estimating carbon footprints from large scale financial transaction data
Source: J Ind Ecol. 2022 Dec 27;27(1):56–70. doi: 10.1111/jiec.13351 (PMC13090182; doi:10.1111/jiec.13351)
Supplement: Supplementary file 7 — Supporting Information S3: This supporting information provides an overview of the Kolmogorov‐Smirnov statistics. [file 44498_2023_2701005_MOESM7_ESM.xlsx]

## Sheet: CoverSheet
2021 Journal of Industrial Ecology – www.wileyonlinelibrary.com/journal/jie
SUPPORTING INFORMATION FOR:
Trendl, A., Owen, A., Vomfell, L., Kilian, L., Gathergood, J., Stewart, N. & Leake, D. (2022.) Estimating carbon footprints from large scale financial transaction data. Journal of Industrial Ecology.
This supporting information lists the 5 TCS categories with the highest carbon multipliers

## Sheet: Munka1
Table SI3: The 5 TCS categories with the highest carbon multipliers
TCS Category 1	TCS Category 2	TCS Category 3	COICOP broad category name	Multiplier (kg CO2e/£)
Travel	Cruise Lines	Other	Transport	8.32
Household Bills	Energy	Gas & Electricity	Housing	4.41
Travel	Airlines	Other	Transport	4.22
Motor	Petrol	Other	Transport	2.96
Motor	Petrol	Supermarket	Transport	2.96
