# Supplementary material for: Estimating carbon footprints from large scale financial transaction data
Source: J Ind Ecol. 2022 Dec 27;27(1):56–70. doi: 10.1111/jiec.13351 (PMC13090182; doi:10.1111/jiec.13351)
Supplement: Supplementary file 9 — Supporting Information S9: This supporting information provides the ATM‐COICOP mapping table (Table SI5). [file 44498_2023_2701005_MOESM9_ESM.xlsx]

## Sheet: CoverSheet
2021 Journal of Industrial Ecology – www.wileyonlinelibrary.com/journal/jie
SUPPORTING INFORMATION FOR:
Trendl, A., Owen, A., Vomfell, L., Kilian, L., Gathergood, J., Stewart, N. & Leake, D. (2022.) Estimating carbon footprints from large scale financial transaction data. Journal of Industrial Ecology.
This supporting information provides the ATM-COICOP mapping table.

## Sheet: Sheet1
				1.1.1.1 Rice	1.1.1.2 Bread	1.1.1.3 Other breads and cereals	1.1.2 Pasta products	1.1.3.1 Buns, crispbread and biscuits	1.1.3.2 Cakes and puddings	1.1.4 Pastry (savoury)	1.1.5 Beef (fresh, chilled or frozen)	1.1.6 Pork (fresh, chilled or frozen)	1.1.7 Lamb (fresh, chilled or frozen)	1.1.8 Poultry (fresh, chilled or frozen)	1.1.9 Bacon and ham	1.1.10.1 Sausages	1.1.10.2 Offal, pate etc	1.1.10.3 Other preserved or processed meat and meat preparations	1.1.10.4 Other fresh, chilled or frozen edible meat	1.1.11.1 Fish (fresh, chilled or frozen)	1.1.11.2 Seafood, dried, smoked or salted fish	1.1.11.3 Other preserved or processed fish and seafood	1.1.12.1 Whole milk	1.1.12.2 Low fat milk	1.1.12.3 Preserved milk	1.1.13 Cheese and curd	1.1.14 Eggs	1.1.15.1 Other milk products	1.1.15.2 Yoghurt	1.1.16 Butter	1.1.17 Margarine and other vegetable fats and peanut butter	1.1.18.1 Olive oil	1.1.18.2 Edible oils and other animal fats	1.1.19.1 Citrus fuits	1.1.19.2 Bananas	1.1.19.3 Apples	1.1.19.4 Pears	1.1.19.5 Stone fruits	1.1.19.6 Berries	1.1.20 Other fresh, chilled or frozen fruits	1.1.21 Dried fruit and nuts	1.1.22 Preserved fruit and fruit based products	1.1.23.1 Leaf and stem vegetables	1.1.23.2 Cabbages	1.1.23.3 Vegetables grown for their fruit	1.1.23.4 Root crops, non starchy bulbs and mushrooms	1.1.24 Dried vegetables	1.1.25 Other prepared or processed vegetables	1.1.26 Potatoes
			GHG (Ktonnes CO2e per year)	107.939	561.411	536.71	96.2143	2229.33	1541.51	1556.32	6768.81	1922.73	1890.43	8200.72	2906.78	3230.12	386.835	19511.5	71.3577	237.265	163.971	322.297	283.657	956.475	163.104	1336.4	480.99	721.298	747.162	317.515	390.724	150.116	164.935	62.7294	54.4067	60.5509	15.1446	64.9469	161.574	48.5643	88.296	15.7764	104.671	39.9242	161.787	145.332	5.65875	179.695	75.9302
ATM_category	coicop_super_label	coicop_super	£ millions per year	702.128	3651.89	3491.22	625.859	3296.99	2279.76	1372.06	2739.08	778.055	764.987	3318.52	1176.26	1307.11	156.537	7895.54	28.8757	1393.21	962.833	1892.52	625.135	2107.91	359.455	2945.21	1060.02	1589.62	1646.62	699.75	861.091	233.632	256.696	867.682	752.561	837.548	209.483	898.356	2234.91	671.748	1221.32	218.221	1447.83	552.238	2237.86	2010.25	78.2726	2485.57	1050.28
			Conversion factor kg CO2e/£
supermarket	Food	1	0.540979	1	1	1	1	1	1	1	1	1	1	1	1	1	1	1	1	1	1	1	1	1	1	1	1	1	1	1	1	1	1	1	1	1	1	1	1	1	1	1	1	1	1	1	1	1	1
Restaurant/café/snack bar	Restaurants & Hotels	11	0.430412	0	0	0	0	0	0	0	0	0	0	0	0	0	0	0	0	0	0	0	0	0	0	0	0	0	0	0	0	0	0	0	0	0	0	0	0	0	0	0	0	0	0	0	0	0	0
Any other individual	Misc	12	0.36769	0	0	0	0	0	0	0	0	0	0	0	0	0	0	0	0	0	0	0	0	0	0	0	0	0	0	0	0	0	0	0	0	0	0	0	0	0	0	0	0	0	0	0	0	0	0
Pub/club/bar	Restaurants & Hotels	11	0.430412	0	0	0	0	0	0	0	0	0	0	0	0	0	0	0	0	0	0	0	0	0	0	0	0	0	0	0	0	0	0	0	0	0	0	0	0	0	0	0	0	0	0	0	0	0	0
Other shop	Furnishings	5	0.32352	0	0	0	0	0	0	0	0	0	0	0	0	0	0	0	0	0	0	0	0	0	0	0	0	0	0	0	0	0	0	0	0	0	0	0	0	0	0	0	0	0	0	0	0	0	0
Newsagent/convenience store	Recreation	9	0.186338	0	0	0	0	0	0	0	0	0	0	0	0	0	0	0	0	0	0	0	0	0	0	0	0	0	0	0	0	0	0	0	0	0	0	0	0	0	0	0	0	0	0	0	0	0	0
Any other organisation	Misc	12	0.209517	0	0	0	0	0	0	0	0	0	0	0	0	0	0	0	0	0	0	0	0	0	0	0	0	0	0	0	0	0	0	0	0	0	0	0	0	0	0	0	0	0	0	0	0	0	0
Other food/grocers	Food	1	0.597855	1	1	1	1	1	1	1	1	1	1	1	1	1	1	1	1	1	1	1	1	1	1	1	1	1	1	1	1	1	1	1	1	1	1	1	1	1	1	1	1	1	1	1	1	1	1
Department Stores	Furnishings	5	0.32352	0	0	0	0	0	0	0	0	0	0	0	0	0	0	0	0	0	0	0	0	0	0	0	0	0	0	0	0	0	0	0	0	0	0	0	0	0	0	0	0	0	0	0	0	0	0
Local train/tube/bus/taxi	Transport	7	2.14587	0	0	0	0	0	0	0	0	0	0	0	0	0	0	0	0	0	0	0	0	0	0	0	0	0	0	0	0	0	0	0	0	0	0	0	0	0	0	0	0	0	0	0	0	0	0
non-supermarket fuel	Transport	7	2.96067	0	0	0	0	0	0	0	0	0	0	0	0	0	0	0	0	0	0	0	0	0	0	0	0	0	0	0	0	0	0	0	0	0	0	0	0	0	0	0	0	0	0	0	0	0	0
Other leisure or sport outlet	Clothing	3	0.277633	0	0	0	0	0	0	0	0	0	0	0	0	0	0	0	0	0	0	0	0	0	0	0	0	0	0	0	0	0	0	0	0	0	0	0	0	0	0	0	0	0	0	0	0	0	0
Discount store	Food	1	0.382665	1	1	1	1	1	1	1	0	0	0	0	0	0	0	0	1	0	0	0	1	1	1	0	0	0	0	1	1	1	1	0	0	0	0	0	0	1	1	1	0	0	0	0	0	0	0
Charity	Non-consumption expenditure		-
Club/professional organisation/society	Recreation	9	0.150842	0	0	0	0	0	0	0	0	0	0	0	0	0	0	0	0	0	0	0	0	0	0	0	0	0	0	0	0	0	0	0	0	0	0	0	0	0	0	0	0	0	0	0	0	0	0
garages spend excl fuel maintenance vehicle sales	Transport	7	0.55652	0	0	0	0	0	0	0	0	0	0	0	0	0	0	0	0	0	0	0	0	0	0	0	0	0	0	0	0	0	0	0	0	0	0	0	0	0	0	0	0	0	0	0	0	0	0
Cinema/theatre/concert venue	Recreation	9	0.419284	0	0	0	0	0	0	0	0	0	0	0	0	0	0	0	0	0	0	0	0	0	0	0	0	0	0	0	0	0	0	0	0	0	0	0	0	0	0	0	0	0	0	0	0	0	0
Chemists	Health	6	2.13884	0	0	0	0	0	0	0	0	0	0	0	0	0	0	0	0	0	0	0	0	0	0	0	0	0	0	0	0	0	0	0	0	0	0	0	0	0	0	0	0	0	0	0	0	0	0
Clothing shop	Clothing	3	0.272425	0	0	0	0	0	0	0	0	0	0	0	0	0	0	0	0	0	0	0	0	0	0	0	0	0	0	0	0	0	0	0	0	0	0	0	0	0	0	0	0	0	0	0	0	0	0
Local government or council	Non-consumption expenditure		-
[truncated: 261 more columns]
