# Supplementary material for: Estimating carbon footprints from large scale financial transaction data
Source: J Ind Ecol. 2022 Dec 27;27(1):56–70. doi: 10.1111/jiec.13351 (PMC13090182; doi:10.1111/jiec.13351)
Supplement: Supplementary file 10 — Supporting Information S10: This supporting information provides information on the datasets used in the validation (Table SI6). [file 44498_2023_2701005_MOESM10_ESM.xlsx]

## Sheet: CoverSheet
2021 Journal of Industrial Ecology – www.wileyonlinelibrary.com/journal/jie
SUPPORTING INFORMATION FOR:
Trendl, A., Owen, A., Vomfell, L., Kilian, L., Gathergood, J., Stewart, N. & Leake, D. (2022.) Estimating carbon footprints from large scale financial transaction data. Journal of Industrial Ecology.
This supporting information provides information on the datasets used in the validation

## Sheet: Munka1
Table SI7: This supporting information provides information on the datasets used in the validation
LCFS	LBG
Household-level GHG estimates (N = 5,473)	GHG estimates for the joint account sample (N= 50,744)
Individual-level GHG estimates (N = 5,473)	GHG estimates for the sole account sample (N = 51,000)
