# Supplementary material for: Estimating carbon footprints from large scale financial transaction data
Source: J Ind Ecol. 2022 Dec 27;27(1):56–70. doi: 10.1111/jiec.13351 (PMC13090182; doi:10.1111/jiec.13351)
Supplement: Supplementary file 11 — Supporting Information S11: This supporting information provides carbon footprint descriptive statistics by broad COICOP category (Table SI7). [file 44498_2023_2701005_MOESM11_ESM.xlsx]

## Sheet: CoverSheet
2021 Journal of Industrial Ecology – www.wileyonlinelibrary.com/journal/jie
SUPPORTING INFORMATION FOR:
Trendl, A., Owen, A., Vomfell, L., Kilian, L., Gathergood, J., Stewart, N. & Leake, D. (2022.) Estimating carbon footprints from large scale financial transaction data. Journal of Industrial Ecology.
This supporting information provides carbon footprint descriptive statistics by broad COICOP category.

## Sheet: Sheet1
sample	coicop_super_label	type	N	mean	sd	0.01	0.1	0.25	0.5	0.75	0.9	0.99
LBG	Alcohol	Household-level/Joint Account	50744	0.01	0.13	0	0	0	0	0	0.02	0.18
LCFS	Alcohol	Household-level/Joint Account	5473	0.06	0.11	0	0	0	0.01	0.07	0.16	0.54
LBG	Alcohol	Individual-level/Sole Account	51000	0.01	0.3	0	0	0	0	0	0.02	0.16
LCFS	Alcohol	Individual-level/Sole Account	5473	0.04	0.07	0	0	0	0.01	0.04	0.11	0.34
LBG	Clothing	Household-level/Joint Account	50744	0.3	0.44	0	0.03	0.08	0.19	0.37	0.66	1.74
LCFS	Clothing	Household-level/Joint Account	5473	0.4	0.82	0	0	0	0.12	0.5	1.07	3.16
LBG	Clothing	Individual-level/Sole Account	51000	0.24	0.39	0	0.04	0.08	0.16	0.3	0.51	1.32
LCFS	Clothing	Individual-level/Sole Account	5473	0.24	0.55	0	0	0	0.08	0.3	0.61	2.09
LBG	Communications	Household-level/Joint Account	50744	0.15	0.27	0	0	0.04	0.1	0.18	0.3	0.87
LCFS	Communications	Household-level/Joint Account	5473	0.12	0.19	0	0	0.03	0.08	0.15	0.24	0.63
LBG	Communications	Individual-level/Sole Account	51000	0.13	0.22	0	0.01	0.04	0.09	0.16	0.27	0.79
LCFS	Communications	Individual-level/Sole Account	5473	0.07	0.13	0	0	0.02	0.05	0.09	0.14	0.37
LBG	Education	Household-level/Joint Account	50744	0.07	0.55	0	0	0	0	0.01	0.08	1.06
LCFS	Education	Household-level/Joint Account	5473	0.09	0.96	0	0	0	0	0	0	2.26
LBG	Education	Individual-level/Sole Account	51000	0.04	0.3	0	0	0	0	0	0.05	0.62
LCFS	Education	Individual-level/Sole Account	5473	0.05	0.53	0	0	0	0	0	0	1.2
LBG	Food	Household-level/Joint Account	50744	3.19	2.37	0.02	0.82	1.72	2.88	4.18	5.62	11.09
LCFS	Food	Household-level/Joint Account	5473	2.42	1.84	0.02	0.52	1.06	2.02	3.31	4.77	8.13
LBG	Food	Individual-level/Sole Account	51000	2.16	1.33	0.09	0.77	1.26	1.93	2.8	3.83	6.51
LCFS	Food	Individual-level/Sole Account	5473	1.47	0.99	0.02	0.41	0.76	1.31	1.96	2.66	4.62
LBG	Furnishings	Household-level/Joint Account	50744	0.4	0.61	0	0.06	0.13	0.26	0.46	0.8	2.56
LCFS	Furnishings	Household-level/Joint Account	5473	0.55	1.87	0	0	0.02	0.14	0.55	1.41	5.2
LBG	Furnishings	Individual-level/Sole Account	51000	0.26	0.44	0.01	0.05	0.1	0.17	0.3	0.5	1.66
LCFS	Furnishings	Individual-level/Sole Account	5473	0.34	1.12	0	0	0.01	0.09	0.34	0.85	3.39
LBG	Health	Household-level/Joint Account	50744	0.31	0.63	0	0.05	0.11	0.22	0.38	0.58	1.75
LCFS	Health	Household-level/Joint Account	5473	0.36	2.27	0	0	0	0.03	0.32	0.87	3.7
LBG	Health	Individual-level/Sole Account	51000	0.22	0.33	0	0.05	0.09	0.16	0.27	0.42	1.14
LCFS	Health	Individual-level/Sole Account	5473	0.23	1.55	0	0	0	0.02	0.2	0.55	2.43
LBG	Housing	Household-level/Joint Account	50744	5.91	4.62	0.22	1.95	3.67	5.25	7.11	9.54	23.8
LCFS	Housing	Household-level/Joint Account	5473	5.94	4.2	0.73	2.38	3.58	5.24	7.28	9.93	18.85
LBG	Housing	Individual-level/Sole Account	51000	4.15	3.16	0.08	0.86	2.17	3.79	5.52	7.41	13.54
LCFS	Housing	Individual-level/Sole Account	5473	3.84	2.62	0.68	1.63	2.37	3.38	4.68	6.28	12.68
LBG	Misc	Household-level/Joint Account	50744	0.99	1.91	0.06	0.23	0.39	0.65	1.08	1.8	6.2
LCFS	Misc	Household-level/Joint Account	5473	0.74	2.95	0	0.05	0.12	0.26	0.57	1.15	12.54
LBG	Misc	Individual-level/Sole Account	51000	0.73	1.43	0.06	0.19	0.31	0.49	0.79	1.28	4.28
LCFS	Misc	Individual-level/Sole Account	5473	0.46	2.02	0	0.04	0.08	0.16	0.34	0.67	6.73
LBG	Overall	Household-level/Joint Account	50744	19.19	13.18	4.58	8.64	11.8	16.4	22.72	31.27	70.08
LCFS	Overall	Household-level/Joint Account	5473	19.78	15.24	2.63	6.64	10.17	16.09	24.9	36.17	75.68
LBG	Overall	Individual-level/Sole Account	51000	13.29	8.15	3.55	6.43	8.61	11.7	15.87	21.33	40.36
LCFS	Overall	Individual-level/Sole Account	5473	12.28	8.96	2.46	5.11	7.04	10.36	14.81	21.1	43.79
LBG	Recreation	Household-level/Joint Account	50744	1.19	2.32	0.09	0.29	0.47	0.82	1.4	2.27	6.41
LCFS	Recreation	Household-level/Joint Account	5473	1.25	3.6	0	0.04	0.17	0.53	1.28	2.68	11.24
LBG	Recreation	Individual-level/Sole Account	51000	0.92	2.18	0.07	0.21	0.35	0.59	1.01	1.72	5.54
LCFS	Recreation	Individual-level/Sole Account	5473	0.77	2.29	0	0.04	0.12	0.33	0.79	1.61	6.58
LBG	Restaurants & Hotels	Household-level/Joint Account	50744	1.22	1.38	0	0.18	0.44	0.88	1.57	2.55	6.18
LCFS	Restaurants & Hotels	Household-level/Joint Account	5473	1.15	1.48	0	0	0.2	0.69	1.56	2.83	6.53
LBG	Restaurants & Hotels	Individual-level/Sole Account	51000	0.88	0.9	0.01	0.17	0.35	0.66	1.13	1.78	4.05
LCFS	Restaurants & Hotels	Individual-level/Sole Account	5473	0.69	0.86	0	0	0.15	0.43	0.93	1.66	3.98
LBG	Transport	Household-level/Joint Account	50744	5.46	6.89	0.01	0.58	1.74	3.82	6.97	11.5	29.44
LCFS	Transport	Household-level/Joint Account	5473	6.72	9.89	0	0	0.72	3.89	8.86	15.91	45.31
LBG	Transport	Individual-level/Sole Account	51000	3.55	4.55	0.02	0.41	1.02	2.43	4.64	7.7	18.4
LCFS	Transport	Individual-level/Sole Account	5473	4.09	6.26	0	0	0.48	2.4	5.38	9.71	26.91
