# Supplementary material for: Estimating carbon footprints from large scale financial transaction data
Source: J Ind Ecol. 2022 Dec 27;27(1):56–70. doi: 10.1111/jiec.13351 (PMC13090182; doi:10.1111/jiec.13351)
Supplement: Supplementary file 12 — Supporting Information S12: This supporting information provides information on the broad COICOP category average overall emission shares (Table SI8). [file 44498_2023_2701005_MOESM12_ESM.xlsx]

## Sheet: CoverSheet
2021 Journal of Industrial Ecology – www.wileyonlinelibrary.com/journal/jie
SUPPORTING INFORMATION FOR:
Trendl, A., Owen, A., Vomfell, L., Kilian, L., Gathergood, J., Stewart, N. & Leake, D. (2022.) Estimating carbon footprints from large scale financial transaction data. Journal of Industrial Ecology.
This supporting information provides information on the broad COICOP category average overall emission shares.

## Sheet: Sheet1
Table SI9: Broad COICOP category average overall emission shares (%)
broad COICOP category number	broad COICOP category name	Household		Individual
		LBG	LCFS	LBG	LCFS
1	Food	0.17	0.15	0.18	0.15
2	Alcohol	0	0	0	0
3	Clothing	0.02	0.02	0.02	0.02
4	Housing	0.34	0.37	0.33	0.37
5	Furnishings	0.02	0.03	0.02	0.03
6	Health	0.02	0.02	0.02	0.02
7	Transport	0.25	0.26	0.24	0.26
8	Communication	0.01	0.01	0.01	0.01
9	Recreation	0.06	0.06	0.07	0.06
10	Education	0	0	0	0
11	Restaurants & Hotels	0.06	0.06	0.07	0.06
12	Miscellaneous	0.05	0.03	0.05	0.03
					*Household = LCFS Household estimates/LBG Joint Account sample, Individual = LCFS Individual estimates/LBG Sole Account sample,
					Note: shares might not sum up to 100 due to rounding
