# Supplementary material for: Estimating carbon footprints from large scale financial transaction data
Source: J Ind Ecol. 2022 Dec 27;27(1):56–70. doi: 10.1111/jiec.13351 (PMC13090182; doi:10.1111/jiec.13351)
Supplement: Supplementary file 13 — Supporting Information S13: This supporting information contains low‐resolution data underlying the figures presented in the manuscript (Table SI9). [file 44498_2023_2701005_MOESM13_ESM.xlsx]

## Sheet: CoverSheet
2021 Journal of Industrial Ecology – www.wileyonlinelibrary.com/journal/jie
SUPPORTING INFORMATION FOR:
Trendl, A., Owen, A., Vomfell, L., Kilian, L., Gathergood, J., Stewart, N. & Leake, D. (2022.) Estimating carbon footprints from large scale financial transaction data. Journal of Industrial Ecology.
This supporting information provides information on the broad COICOP category average overall emission shares.

## Sheet: Figure 1
coicop_super	cut	sample	type	prop	coicop_super_label
0	[0,5]	LCFS	Household-level/Joint Account	0.049	Overall
0	[0,5]	LCFS	Individual-level/Sole Account	0.092	Overall
0	(5,10]	LCFS	Household-level/Joint Account	0.196	Overall
0	(5,10]	LCFS	Individual-level/Sole Account	0.394	Overall
0	(15,20]	LCFS	Household-level/Joint Account	0.19	Overall
0	(15,20]	LCFS	Individual-level/Sole Account	0.128	Overall
0	(25,30]	LCFS	Household-level/Joint Account	0.081	Overall
0	(10,15]	LCFS	Household-level/Joint Account	0.216	Overall
0	(10,15]	LCFS	Individual-level/Sole Account	0.285	Overall
0	(25,30]	LCFS	Individual-level/Sole Account	0.024	Overall
0	(20,25]	LCFS	Household-level/Joint Account	0.123	Overall
0	(20,25]	LCFS	Individual-level/Sole Account	0.054	Overall
0	(30,35]	LCFS	Household-level/Joint Account	0.057	Overall
0	(35,40]	LCFS	Household-level/Joint Account	0.03	Overall
0	(35,40]	LCFS	Individual-level/Sole Account	0.006	Overall
0	(45,50]	LCFS	Household-level/Joint Account	0.015	Overall
0	(60,65]	LCFS	Household-level/Joint Account	0.004	Overall
0	(40,45]	LCFS	Individual-level/Sole Account	0.001	Overall
0	(40,45]	LCFS	Household-level/Joint Account	0.02	Overall
0	(50,55]	LCFS	Household-level/Joint Account	0.01	Overall
0	(30,35]	LCFS	Individual-level/Sole Account	0.016	Overall
0	(55,60]	LCFS	Household-level/Joint Account	0.005	Overall
0	(65,70]	LCFS	Household-level/Joint Account	0.003	Overall
0	(15,20]	LBG	Household-level/Joint Account	0.239	Overall
0	(10,15]	LBG	Household-level/Joint Account	0.27	Overall
0	(5,10]	LBG	Individual-level/Sole Account	0.327	Overall
0	(20,25]	LBG	Household-level/Joint Account	0.147	Overall
0	(25,30]	LBG	Household-level/Joint Account	0.081	Overall
0	(55,60]	LBG	Household-level/Joint Account	0.004	Overall
0	(5,10]	LBG	Household-level/Joint Account	0.145	Overall
0	(15,20]	LBG	Individual-level/Sole Account	0.167	Overall
0	[0,5]	LBG	Individual-level/Sole Account	0.04	Overall
0	(10,15]	LBG	Individual-level/Sole Account	0.35	Overall
0	(30,35]	LBG	Household-level/Joint Account	0.042	Overall
0	(50,55]	LBG	Household-level/Joint Account	0.006	Overall
0	(20,25]	LBG	Individual-level/Sole Account	0.067	Overall
0	(25,30]	LBG	Individual-level/Sole Account	0.029	Overall
0	(40,45]	LBG	Household-level/Joint Account	0.014	Overall
0	[0,5]	LBG	Household-level/Joint Account	0.014	Overall
0	(45,50]	LBG	Household-level/Joint Account	0.009	Overall
0	(35,40]	LBG	Household-level/Joint Account	0.024	Overall
0	(30,35]	LBG	Individual-level/Sole Account	0.013	Overall
0	(60,65]	LBG	Household-level/Joint Account	0.003	Overall
0	(35,40]	LBG	Individual-level/Sole Account	0.006	Overall
0	(65,70]	LBG	Household-level/Joint Account	0.002	Overall
0	(40,45]	LBG	Individual-level/Sole Account	0.001	Overall

## Sheet: Figure 2
coicop_super	cut	sample	type	prop	coicop_super_label
4	[0,5]	LCFS	Household-level/Joint Account	0.473	Housing
4	[0,5]	LCFS	Individual-level/Sole Account	0.803	Housing
4	(5,10]	LCFS	Household-level/Joint Account	0.442	Housing
4	(5,10]	LCFS	Individual-level/Sole Account	0.186	Housing
4	(15,20]	LCFS	Household-level/Joint Account	0.013	Housing
4	(10,15]	LCFS	Individual-level/Sole Account	0.011	Housing
4	(10,15]	LCFS	Household-level/Joint Account	0.07	Housing
4	(20,25]	LCFS	Household-level/Joint Account	0.003	Housing
4	(5,10]	LBG	Household-level/Joint Account	0.46	Housing
4	[0,5]	LBG	Individual-level/Sole Account	0.693	Housing
4	[0,5]	LBG	Household-level/Joint Account	0.464	Housing
4	(5,10]	LBG	Individual-level/Sole Account	0.284	Housing
4	(10,15]	LBG	Household-level/Joint Account	0.058	Housing
4	(15,20]	LBG	Household-level/Joint Account	0.013	Housing
4	(10,15]	LBG	Individual-level/Sole Account	0.022	Housing
4	(20,25]	LBG	Household-level/Joint Account	0.004	Housing

## Sheet: Figure 3
coicop_super	cut	sample	type	prop	coicop_super_label
7	[0,5]	LCFS	Household-level/Joint Account	0.593	Transport
7	[0,5]	LCFS	Individual-level/Sole Account	0.744	Transport
7	(5,10]	LCFS	Household-level/Joint Account	0.22	Transport
7	(5,10]	LCFS	Individual-level/Sole Account	0.189	Transport
7	(25,30]	LCFS	Household-level/Joint Account	0.012	Transport
7	(15,20]	LCFS	Individual-level/Sole Account	0.014	Transport
7	(10,15]	LCFS	Household-level/Joint Account	0.105	Transport
7	(10,15]	LCFS	Individual-level/Sole Account	0.053	Transport
7	(20,25]	LCFS	Household-level/Joint Account	0.019	Transport
7	(15,20]	LCFS	Household-level/Joint Account	0.049	Transport
7	(30,35]	LCFS	Household-level/Joint Account	0.002	Transport
7	(5,10]	LBG	Household-level/Joint Account	0.255	Transport
7	[0,5]	LBG	Household-level/Joint Account	0.619	Transport
7	[0,5]	LBG	Individual-level/Sole Account	0.783	Transport
7	(15,20]	LBG	Household-level/Joint Account	0.028	Transport
7	(10,15]	LBG	Household-level/Joint Account	0.08	Transport
7	(20,25]	LBG	Household-level/Joint Account	0.011	Transport
7	(5,10]	LBG	Individual-level/Sole Account	0.171	Transport
7	(10,15]	LBG	Individual-level/Sole Account	0.036	Transport
7	(30,35]	LBG	Household-level/Joint Account	0.001	Transport
7	(15,20]	LBG	Individual-level/Sole Account	0.01	Transport
7	(25,30]	LBG	Household-level/Joint Account	0.005	Transport

## Sheet: Figure 4
coicop_super	cut	sample	type	prop	coicop_super_label
1	[0,5]	LCFS	Household-level/Joint Account	0.916	Food
1	[0,5]	LCFS	Individual-level/Sole Account	0.995	Food
1	(5,10]	LCFS	Household-level/Joint Account	0.083	Food
1	(5,10]	LCFS	Individual-level/Sole Account	0.005	Food
1	(10,15]	LCFS	Household-level/Joint Account	0.001	Food
1	[0,5]	LBG	Household-level/Joint Account	0.86	Food
1	[0,5]	LBG	Individual-level/Sole Account	0.976	Food
1	(5,10]	LBG	Household-level/Joint Account	0.138	Food
1	(5,10]	LBG	Individual-level/Sole Account	0.024	Food
1	(10,15]	LBG	Household-level/Joint Account	0.002	Food

## Sheet: Figure 5
outcome	cut	sample	type	age_group_cleaned	prop
age	(0,10]	LCFS	Household-level/Joint Account	60-70	0.047
age	(0,10]	LCFS	Individual-level/Sole Account	60-70	0.077
age	(0,10]	LCFS	Household-level/Joint Account	20-30	0.024
age	(0,10]	LCFS	Individual-level/Sole Account	20-30	0.049
age	(0,10]	LCFS	Household-level/Joint Account	40-50	0.028
age	(0,10]	LCFS	Individual-level/Sole Account	40-50	0.083
age	(10,20]	LCFS	Household-level/Joint Account	40-50	0.072
age	(10,20]	LCFS	Individual-level/Sole Account	40-50	0.079
age	(0,10]	LCFS	Household-level/Joint Account	70+	0.08
age	(0,10]	LCFS	Individual-level/Sole Account	70+	0.11
age	(0,10]	LCFS	Household-level/Joint Account	50-60	0.037
age	(0,10]	LCFS	Individual-level/Sole Account	50-60	0.078
age	(10,20]	LCFS	Household-level/Joint Account	60-70	0.069
age	(10,20]	LCFS	Individual-level/Sole Account	60-70	0.077
age	(20,30]	LCFS	Household-level/Joint Account	60-70	0.036
age	(10,20]	LCFS	Household-level/Joint Account	70+	0.078
age	(10,20]	LCFS	Individual-level/Sole Account	70+	0.07
age	(20,30]	LCFS	Household-level/Joint Account	70+	0.025
age	(20,30]	LCFS	Individual-level/Sole Account	70+	0.012
age	(10,20]	LCFS	Household-level/Joint Account	50-60	0.074
age	(10,20]	LCFS	Individual-level/Sole Account	50-60	0.093
age	(10,20]	LCFS	Household-level/Joint Account	30-40	0.072
age	(10,20]	LCFS	Individual-level/Sole Account	30-40	0.063
age	(0,10]	LCFS	Individual-level/Sole Account	30-40	0.088
age	(20,30]	LCFS	Household-level/Joint Account	30-40	0.041
age	(20,30]	LCFS	Household-level/Joint Account	20-30	0.014
age	(20,30]	LCFS	Individual-level/Sole Account	20-30	0.004
age	(20,30]	LCFS	Household-level/Joint Account	40-50	0.042
age	(30,40]	LCFS	Household-level/Joint Account	40-50	0.021
age	(20,30]	LCFS	Individual-level/Sole Account	40-50	0.012
age	(10,20]	LCFS	Household-level/Joint Account	20-30	0.04
age	(10,20]	LCFS	Individual-level/Sole Account	20-30	0.03
age	(0,10]	LCFS	Household-level/Joint Account	30-40	0.028
age	(30,40]	LCFS	Household-level/Joint Account	60-70	0.014
age	(30,40]	LCFS	Individual-level/Sole Account	60-70	0.006
age	(20,30]	LCFS	Household-level/Joint Account	50-60	0.047
age	(40,50]	LCFS	Household-level/Joint Account	40-50	0.01
age	(20,30]	LCFS	Individual-level/Sole Account	50-60	0.02
age	(60,70]	LCFS	Household-level/Joint Account	60-70	0.002
age	(40,50]	LCFS	Individual-level/Sole Account	60-70	0
age	(30,40]	LCFS	Household-level/Joint Account	50-60	0.025
age	(40,50]	LCFS	Household-level/Joint Account	60-70	0.007
age	(40,50]	LCFS	Household-level/Joint Account	30-40	0.004
age	(20,30]	LCFS	Individual-level/Sole Account	30-40	0.011
age	(20,30]	LCFS	Individual-level/Sole Account	60-70	0.017
age	(50,60]	LCFS	Household-level/Joint Account	40-50	0.003
age	(60,70]	LCFS	Household-level/Joint Account	50-60	0.002
age	(30,40]	LCFS	Household-level/Joint Account	30-40	0.016
age	(60,70]	LCFS	Household-level/Joint Account	70+	0
age	(30,40]	LCFS	Individual-level/Sole Account	70+	0.004
age	(40,50]	LCFS	Household-level/Joint Account	50-60	0.009
age	(50,60]	LCFS	Household-level/Joint Account	60-70	0.003
age	(50,60]	LCFS	Household-level/Joint Account	30-40	0.003
age	(30,40]	LCFS	Household-level/Joint Account	70+	0.007
age	(30,40]	LCFS	Individual-level/Sole Account	30-40	0.003
age	(30,40]	LCFS	Household-level/Joint Account	20-30	0.005
age	(30,40]	LCFS	Individual-level/Sole Account	50-60	0.004
age	(60,70]	LCFS	Household-level/Joint Account	30-40	0.001
age	(30,40]	LCFS	Individual-level/Sole Account	40-50	0.003
age	(50,60]	LCFS	Household-level/Joint Account	70+	0.002
age	(40,50]	LCFS	Household-level/Joint Account	70+	0.003
age	(50,60]	LCFS	Household-level/Joint Account	50-60	0.004
age	(40,50]	LCFS	Household-level/Joint Account	20-30	0.002
age	(30,40]	LCFS	Individual-level/Sole Account	20-30	0.001
age	(60,70]	LCFS	Household-level/Joint Account	40-50	0.001
age	(50,60]	LCFS	Household-level/Joint Account	20-30	0
age	(40,50]	LCFS	Individual-level/Sole Account	40-50	0
age	(40,50]	LCFS	Individual-level/Sole Account	30-40	0
age	(40,50]	LCFS	Individual-level/Sole Account	50-60	0
age	(60,70]	LCFS	Household-level/Joint Account	20-30	0
age	(10,20]	LBG	Household-level/Joint Account	60-70	0.097
age	(10,20]	LBG	Household-level/Joint Account	50-60	0.095
age	(0,10]	LBG	Individual-level/Sole Account	70+	0.067
age	(10,20]	LBG	Household-level/Joint Account	70+	0.116
age	(20,30]	LBG	Household-level/Joint Account	50-60	0.06
age	(50,60]	LBG	Household-level/Joint Account	50-60	0.003
age	(0,10]	LBG	Individual-level/Sole Account	40-50	0.056
age	(0,10]	LBG	Household-level/Joint Account	60-70	0.024
age	(0,10]	LBG	Household-level/Joint Account	70+	0.036
age	(0,10]	LBG	Individual-level/Sole Account	50-60	0.06
age	(0,10]	LBG	Individual-level/Sole Account	60-70	0.048
age	(10,20]	LBG	Individual-level/Sole Account	70+	0.065
age	(0,10]	LBG	Household-level/Joint Account	50-60	0.027
age	(10,20]	LBG	Individual-level/Sole Account	60-70	0.06
age	(30,40]	LBG	Household-level/Joint Account	60-70	0.011
age	(10,20]	LBG	Individual-level/Sole Account	50-60	0.098
age	(20,30]	LBG	Household-level/Joint Account	60-70	0.042
age	(30,40]	LBG	Household-level/Joint Account	50-60	0.02
age	(10,20]	LBG	Individual-level/Sole Account	40-50	0.11
age	(10,20]	LBG	Household-level/Joint Account	40-50	0.078
age	(20,30]	LBG	Household-level/Joint Account	40-50	0.051
age	(20,30]	LBG	Household-level/Joint Account	70+	0.026
age	(10,20]	LBG	Individual-level/Sole Account	30-40	0.119
age	(20,30]	LBG	Household-level/Joint Account	30-40	0.04
age	(20,30]	LBG	Individual-level/Sole Account	60-70	0.012
age	(20,30]	LBG	Individual-level/Sole Account	70+	0.007
age	(40,50]	LBG	Household-level/Joint Account	40-50	0.006
age	(20,30]	LBG	Individual-level/Sole Account	50-60	0.022
age	(30,40]	LBG	Household-level/Joint Account	70+	0.006
age	(10,20]	LBG	Household-level/Joint Account	20-30	0.041
age	(20,30]	LBG	Individual-level/Sole Account	40-50	0.024
age	(40,50]	LBG	Household-level/Joint Account	50-60	0.006
age	(0,10]	LBG	Individual-level/Sole Account	20-30	0.068
age	(0,10]	LBG	Individual-level/Sole Account	30-40	0.068
age	(40,50]	LBG	Household-level/Joint Account	60-70	0.004
age	(30,40]	LBG	Household-level/Joint Account	40-50	0.017
age	(40,50]	LBG	Household-level/Joint Account	70+	0.003
age	(50,60]	LBG	Household-level/Joint Account	60-70	0.002
age	(0,10]	LBG	Household-level/Joint Account	40-50	0.024
age	(30,40]	LBG	Individual-level/Sole Account	40-50	0.005
age	(10,20]	LBG	Household-level/Joint Account	30-40	0.082
age	(50,60]	LBG	Household-level/Joint Account	40-50	0.002
age	(20,30]	LBG	Individual-level/Sole Account	30-40	0.023
age	(30,40]	LBG	Individual-level/Sole Account	50-60	0.005
age	(60,70]	LBG	Household-level/Joint Account	60-70	0.001
age	(0,10]	LBG	Household-level/Joint Account	30-40	0.03
age	(10,20]	LBG	Individual-level/Sole Account	20-30	0.065
age	(0,10]	LBG	Household-level/Joint Account	20-30	0.019
age	(30,40]	LBG	Individual-level/Sole Account	60-70	0.003
age	(60,70]	LBG	Household-level/Joint Account	50-60	0.001
age	(30,40]	LBG	Household-level/Joint Account	30-40	0.01
age	(30,40]	LBG	Individual-level/Sole Account	70+	0.001
age	(50,60]	LBG	Household-level/Joint Account	30-40	0.001
age	(40,50]	LBG	Individual-level/Sole Account	50-60	0
age	(50,60]	LBG	Household-level/Joint Account	70+	0.002
age	(60,70]	LBG	Household-level/Joint Account	70+	0.001
age	(20,30]	LBG	Individual-level/Sole Account	20-30	0.007
age	(30,40]	LBG	Individual-level/Sole Account	20-30	0.001
age	(30,40]	LBG	Household-level/Joint Account	20-30	0.002
age	(30,40]	LBG	Individual-level/Sole Account	30-40	0.004
age	(20,30]	LBG	Household-level/Joint Account	20-30	0.009
age	(60,70]	LBG	Household-level/Joint Account	40-50	0.001
age	(40,50]	LBG	Individual-level/Sole Account	40-50	0
age	(40,50]	LBG	Household-level/Joint Account	20-30	0
age	(40,50]	LBG	Household-level/Joint Account	30-40	0.002
age	(50,60]	LBG	Household-level/Joint Account	20-30	0
age	(60,70]	LBG	Household-level/Joint Account	30-40	0
age	(40,50]	LBG	Individual-level/Sole Account	30-40	0
age	(40,50]	LBG	Individual-level/Sole Account	60-70	0
age	(60,70]	LBG	Household-level/Joint Account	20-30	0
age	(40,50]	LBG	Individual-level/Sole Account	70+	0
age	(40,50]	LBG	Individual-level/Sole Account	20-30	0

## Sheet: Figure 6
outcome	cut	sample	type	income_group	prop
income	(0,10]	LCFS	Household-level/Joint Account	1	0.073
income	(0,10]	LCFS	Individual-level/Sole Account	1	0.081
income	(10,20]	LCFS	Household-level/Joint Account	1	0.026
income	(10,20]	LCFS	Individual-level/Sole Account	1	0.021
income	(20,30]	LCFS	Household-level/Joint Account	1	0.005
income	(10,20]	LCFS	Household-level/Joint Account	2	0.039
income	(0,10]	LCFS	Individual-level/Sole Account	2	0.074
income	(10,20]	LCFS	Individual-level/Sole Account	2	0.024
income	(20,30]	LCFS	Household-level/Joint Account	2	0.005
income	(20,30]	LCFS	Individual-level/Sole Account	2	0.003
income	(0,10]	LCFS	Household-level/Joint Account	2	0.055
income	(0,10]	LCFS	Household-level/Joint Account	3	0.038
income	(0,10]	LCFS	Individual-level/Sole Account	3	0.064
income	(20,30]	LCFS	Household-level/Joint Account	3	0.01
income	(10,20]	LCFS	Individual-level/Sole Account	3	0.038
income	(20,30]	LCFS	Individual-level/Sole Account	3	0.003
income	(10,20]	LCFS	Household-level/Joint Account	3	0.054
income	(30,40]	LCFS	Household-level/Joint Account	3	0.003
income	(10,20]	LCFS	Household-level/Joint Account	4	0.054
income	(10,20]	LCFS	Individual-level/Sole Account	4	0.04
income	(0,10]	LCFS	Household-level/Joint Account	4	0.028
income	(0,10]	LCFS	Individual-level/Sole Account	4	0.056
income	(20,30]	LCFS	Household-level/Joint Account	4	0.015
income	(30,40]	LCFS	Household-level/Joint Account	4	0.004
income	(30,40]	LCFS	Individual-level/Sole Account	4	0.001
income	(10,20]	LCFS	Household-level/Joint Account	5	0.056
income	(10,20]	LCFS	Individual-level/Sole Account	5	0.046
income	(0,10]	LCFS	Household-level/Joint Account	5	0.017
income	(0,10]	LCFS	Individual-level/Sole Account	5	0.05
income	(20,30]	LCFS	Household-level/Joint Account	5	0.023
income	(20,30]	LCFS	Household-level/Joint Account	6	0.024
income	(10,20]	LCFS	Individual-level/Sole Account	6	0.046
income	(10,20]	LCFS	Household-level/Joint Account	6	0.053
income	(0,10]	LCFS	Household-level/Joint Account	6	0.015
income	(0,10]	LCFS	Individual-level/Sole Account	6	0.047
income	(40,50]	LCFS	Household-level/Joint Account	6	0.003
income	(20,30]	LCFS	Individual-level/Sole Account	6	0.008
income	(20,30]	LCFS	Household-level/Joint Account	7	0.029
income	(10,20]	LCFS	Individual-level/Sole Account	7	0.047
income	(10,20]	LCFS	Household-level/Joint Account	7	0.047
income	(0,10]	LCFS	Individual-level/Sole Account	7	0.04
income	(20,30]	LCFS	Individual-level/Sole Account	7	0.01
income	(60,70]	LCFS	Household-level/Joint Account	7	0.001
income	(40,50]	LCFS	Individual-level/Sole Account	7	0
income	(30,40]	LCFS	Household-level/Joint Account	7	0.013
income	(40,50]	LCFS	Household-level/Joint Account	7	0.004
income	(30,40]	LCFS	Household-level/Joint Account	8	0.015
income	(10,20]	LCFS	Individual-level/Sole Account	8	0.053
income	(40,50]	LCFS	Household-level/Joint Account	8	0.003
income	(20,30]	LCFS	Individual-level/Sole Account	8	0.009
income	(10,20]	LCFS	Household-level/Joint Account	8	0.039
income	(0,10]	LCFS	Household-level/Joint Account	8	0.005
income	(0,10]	LCFS	Individual-level/Sole Account	8	0.034
income	(20,30]	LCFS	Household-level/Joint Account	8	0.034
income	(40,50]	LCFS	Household-level/Joint Account	9	0.007
income	(10,20]	LCFS	Individual-level/Sole Account	9	0.053
income	(20,30]	LCFS	Household-level/Joint Account	9	0.034
income	(30,40]	LCFS	Household-level/Joint Account	9	0.019
income	(50,60]	LCFS	Household-level/Joint Account	9	0.003
income	(60,70]	LCFS	Household-level/Joint Account	9	0.002
income	(10,20]	LCFS	Household-level/Joint Account	9	0.026
income	(0,10]	LCFS	Individual-level/Sole Account	9	0.025
income	(20,30]	LCFS	Individual-level/Sole Account	9	0.012
income	(30,40]	LCFS	Individual-level/Sole Account	9	0.004
income	(20,30]	LCFS	Household-level/Joint Account	10	0.026
income	(10,20]	LCFS	Individual-level/Sole Account	10	0.045
income	(30,40]	LCFS	Household-level/Joint Account	10	0.021
income	(10,20]	LCFS	Household-level/Joint Account	10	0.014
income	(0,10]	LCFS	Individual-level/Sole Account	10	0.015
income	(50,60]	LCFS	Household-level/Joint Account	10	0.005
income	(20,30]	LCFS	Individual-level/Sole Account	10	0.018
income	(40,50]	LCFS	Household-level/Joint Account	10	0.012
income	(40,50]	LCFS	Household-level/Joint Account	1	0.001
income	(50,60]	LCFS	Household-level/Joint Account	3	0.001
income	(20,30]	LCFS	Individual-level/Sole Account	4	0.005
income	(40,50]	LCFS	Household-level/Joint Account	4	0.001
income	(40,50]	LCFS	Household-level/Joint Account	5	0.002
income	(20,30]	LCFS	Individual-level/Sole Account	5	0.005
income	(30,40]	LCFS	Household-level/Joint Account	5	0.004
income	(30,40]	LCFS	Household-level/Joint Account	6	0.007
income	(30,40]	LCFS	Individual-level/Sole Account	6	0.002
income	(60,70]	LCFS	Household-level/Joint Account	6	0
income	(0,10]	LCFS	Household-level/Joint Account	7	0.007
income	(50,60]	LCFS	Household-level/Joint Account	7	0.001
income	(60,70]	LCFS	Household-level/Joint Account	8	0
income	(30,40]	LCFS	Individual-level/Sole Account	8	0.003
income	(50,60]	LCFS	Household-level/Joint Account	8	0.002
income	(0,10]	LCFS	Household-level/Joint Account	9	0.004
income	(30,40]	LCFS	Individual-level/Sole Account	10	0.005
income	(0,10]	LCFS	Household-level/Joint Account	10	0.002
income	(20,30]	LCFS	Individual-level/Sole Account	1	0.004
income	(40,50]	LCFS	Household-level/Joint Account	3	0.001
income	(30,40]	LCFS	Individual-level/Sole Account	5	0.003
income	(30,40]	LCFS	Household-level/Joint Account	1	0.002
income	(30,40]	LCFS	Individual-level/Sole Account	1	0.001
income	(30,40]	LCFS	Household-level/Joint Account	2	0.001
income	(50,60]	LCFS	Household-level/Joint Account	6	0.001
income	(30,40]	LCFS	Individual-level/Sole Account	7	0.002
income	(40,50]	LCFS	Household-level/Joint Account	2	0.001
income	(30,40]	LCFS	Individual-level/Sole Account	3	0.001
income	(60,70]	LCFS	Household-level/Joint Account	10	0.004
income	(40,50]	LCFS	Individual-level/Sole Account	1	0
income	(50,60]	LCFS	Household-level/Joint Account	5	0.001
income	(30,40]	LCFS	Individual-level/Sole Account	2	0.001
income	(50,60]	LCFS	Household-level/Joint Account	4	0
income	(60,70]	LCFS	Household-level/Joint Account	3	0
income	(40,50]	LCFS	Individual-level/Sole Account	3	0
income	(60,70]	LCFS	Household-level/Joint Account	4	0
income	(60,70]	LCFS	Household-level/Joint Account	5	0
income	(40,50]	LCFS	Individual-level/Sole Account	9	0
income	(50,60]	LCFS	Household-level/Joint Account	1	0
income	(60,70]	LCFS	Household-level/Joint Account	1	0
income	(10,20]	LBG	Household-level/Joint Account	4	0.067
income	(10,20]	LBG	Household-level/Joint Account	9	0.032
income	(0,10]	LBG	Individual-level/Sole Account	1	0.075
income	(10,20]	LBG	Household-level/Joint Account	2	0.062
income	(10,20]	LBG	Household-level/Joint Account	1	0.049
income	(20,30]	LBG	Household-level/Joint Account	8	0.039
income	(10,20]	LBG	Household-level/Joint Account	5	0.061
income	(20,30]	LBG	Household-level/Joint Account	10	0.028
income	(50,60]	LBG	Household-level/Joint Account	10	0.005
income	(0,10]	LBG	Individual-level/Sole Account	6	0.03
income	(0,10]	LBG	Household-level/Joint Account	4	0.014
income	(0,10]	LBG	Household-level/Joint Account	2	0.028
income	(0,10]	LBG	Household-level/Joint Account	1	0.043
income	(0,10]	LBG	Individual-level/Sole Account	8	0.016
income	(10,20]	LBG	Individual-level/Sole Account	5	0.062
income	(0,10]	LBG	Individual-level/Sole Account	4	0.045
income	(0,10]	LBG	Household-level/Joint Account	7	0.008
income	(10,20]	LBG	Individual-level/Sole Account	1	0.023
income	(30,40]	LBG	Household-level/Joint Account	10	0.015
income	(0,10]	LBG	Individual-level/Sole Account	3	0.054
income	(10,20]	LBG	Individual-level/Sole Account	8	0.067
income	(10,20]	LBG	Household-level/Joint Account	8	0.037
income	(0,10]	LBG	Household-level/Joint Account	8	0.008
income	(10,20]	LBG	Individual-level/Sole Account	4	0.053
income	(20,30]	LBG	Household-level/Joint Account	1	0.005
income	(0,10]	LBG	Individual-level/Sole Account	10	0.013
income	(10,20]	LBG	Individual-level/Sole Account	3	0.045
income	(20,30]	LBG	Household-level/Joint Account	3	0.01
income	(10,20]	LBG	Household-level/Joint Account	7	0.047
income	(30,40]	LBG	Household-level/Joint Account	8	0.013
income	(10,20]	LBG	Individual-level/Sole Account	9	0.058
income	(10,20]	LBG	Household-level/Joint Account	6	0.055
income	(20,30]	LBG	Household-level/Joint Account	6	0.029
income	(20,30]	LBG	Household-level/Joint Account	9	0.036
income	(10,20]	LBG	Individual-level/Sole Account	7	0.068
income	(20,30]	LBG	Household-level/Joint Account	5	0.023
income	(10,20]	LBG	Household-level/Joint Account	3	0.068
income	(0,10]	LBG	Individual-level/Sole Account	5	0.035
income	(10,20]	LBG	Individual-level/Sole Account	2	0.036
income	(0,10]	LBG	Individual-level/Sole Account	2	0.064
income	(10,20]	LBG	Individual-level/Sole Account	6	0.064
income	(20,30]	LBG	Household-level/Joint Account	2	0.008
income	(10,20]	LBG	Individual-level/Sole Account	10	0.043
income	(20,30]	LBG	Household-level/Joint Account	7	0.036
income	(30,40]	LBG	Household-level/Joint Account	7	0.007
income	(0,10]	LBG	Household-level/Joint Account	3	0.019
income	(20,30]	LBG	Individual-level/Sole Account	7	0.01
income	(40,50]	LBG	Household-level/Joint Account	10	0.008
income	(20,30]	LBG	Individual-level/Sole Account	10	0.027
income	(20,30]	LBG	Individual-level/Sole Account	6	0.006
income	(30,40]	LBG	Household-level/Joint Account	4	0.002
income	(20,30]	LBG	Individual-level/Sole Account	1	0.002
income	(0,10]	LBG	Household-level/Joint Account	9	0.008
income	(20,30]	LBG	Household-level/Joint Account	4	0.015
income	(20,30]	LBG	Individual-level/Sole Account	5	0.004
income	(0,10]	LBG	Individual-level/Sole Account	9	0.014
income	(10,20]	LBG	Household-level/Joint Account	10	0.03
income	(0,10]	LBG	Individual-level/Sole Account	7	0.022
income	(20,30]	LBG	Individual-level/Sole Account	8	0.016
income	(50,60]	LBG	Household-level/Joint Account	9	0.002
income	(20,30]	LBG	Individual-level/Sole Account	9	0.024
income	(40,50]	LBG	Household-level/Joint Account	5	0.001
income	(30,40]	LBG	Household-level/Joint Account	9	0.017
income	(40,50]	LBG	Household-level/Joint Account	1	0.001
income	(40,50]	LBG	Household-level/Joint Account	9	0.005
income	(30,40]	LBG	Household-level/Joint Account	6	0.004
income	(0,10]	LBG	Household-level/Joint Account	6	0.01
income	(50,60]	LBG	Household-level/Joint Account	3	0
income	(30,40]	LBG	Household-level/Joint Account	5	0.003
income	(20,30]	LBG	Individual-level/Sole Account	2	0.001
income	(0,10]	LBG	Household-level/Joint Account	10	0.008
income	(30,40]	LBG	Household-level/Joint Account	2	0.001
income	(40,50]	LBG	Household-level/Joint Account	8	0.002
income	(30,40]	LBG	Household-level/Joint Account	1	0.002
income	(40,50]	LBG	Household-level/Joint Account	7	0.001
income	(30,40]	LBG	Individual-level/Sole Account	10	0.01
income	(30,40]	LBG	Household-level/Joint Account	3	0.001
income	(40,50]	LBG	Household-level/Joint Account	2	0.001
income	(0,10]	LBG	Household-level/Joint Account	5	0.012
income	(50,60]	LBG	Household-level/Joint Account	4	0
income	(30,40]	LBG	Individual-level/Sole Account	9	0.004
income	(50,60]	LBG	Household-level/Joint Account	7	0.001
income	(60,70]	LBG	Household-level/Joint Account	3	0
income	(40,50]	LBG	Household-level/Joint Account	4	0.001
income	(40,50]	LBG	Household-level/Joint Account	3	0.001
income	(40,50]	LBG	Household-level/Joint Account	6	0.001
income	(30,40]	LBG	Individual-level/Sole Account	4	0
income	(20,30]	LBG	Individual-level/Sole Account	4	0.003
income	(60,70]	LBG	Household-level/Joint Account	6	0
income	(40,50]	LBG	Individual-level/Sole Account	10	0
income	(20,30]	LBG	Individual-level/Sole Account	3	0.002
income	(40,50]	LBG	Individual-level/Sole Account	9	0
income	(50,60]	LBG	Household-level/Joint Account	8	0.001
income	(60,70]	LBG	Household-level/Joint Account	2	0
income	(50,60]	LBG	Household-level/Joint Account	1	0.001
income	(50,60]	LBG	Household-level/Joint Account	2	0
income	(30,40]	LBG	Individual-level/Sole Account	8	0.002
income	(30,40]	LBG	Individual-level/Sole Account	2	0
income	(60,70]	LBG	Household-level/Joint Account	5	0
income	(30,40]	LBG	Individual-level/Sole Account	6	0.001
income	(50,60]	LBG	Household-level/Joint Account	6	0.001
income	(60,70]	LBG	Household-level/Joint Account	10	0.002
income	(30,40]	LBG	Individual-level/Sole Account	7	0.001
income	(60,70]	LBG	Household-level/Joint Account	8	0
income	(60,70]	LBG	Household-level/Joint Account	1	0
income	(30,40]	LBG	Individual-level/Sole Account	3	0
income	(60,70]	LBG	Household-level/Joint Account	4	0
income	(30,40]	LBG	Individual-level/Sole Account	1	0
income	(60,70]	LBG	Household-level/Joint Account	9	0.001
income	(40,50]	LBG	Individual-level/Sole Account	7	0
income	(60,70]	LBG	Household-level/Joint Account	7	0
income	(50,60]	LBG	Household-level/Joint Account	5	0.001
income	(30,40]	LBG	Individual-level/Sole Account	5	0
income	(40,50]	LBG	Individual-level/Sole Account	1	0
income	(40,50]	LBG	Individual-level/Sole Account	2	0
income	(40,50]	LBG	Individual-level/Sole Account	8	0

## Sheet: Figure 7
outcome	cut	sample	type	region	prop
region	(0,10]	LCFS	Household-level/Joint Account	North East	0.009
region	(0,10]	LCFS	Individual-level/Sole Account	North East	0.02
region	(10,20]	LCFS	Household-level/Joint Account	North East	0.019
region	(10,20]	LCFS	Individual-level/Sole Account	North East	0.019
region	(20,30]	LCFS	Household-level/Joint Account	North East	0.009
region	(20,30]	LCFS	Individual-level/Sole Account	North East	0.002
region	(30,40]	LCFS	Household-level/Joint Account	North East	0.003
region	(30,40]	LCFS	Individual-level/Sole Account	North East	0
region	(40,50]	LCFS	Household-level/Joint Account	North East	0.001
region	(60,70]	LCFS	Household-level/Joint Account	North East	0.001
region	(40,50]	LCFS	Individual-level/Sole Account	North East	0
region	(50,60]	LCFS	Household-level/Joint Account	North East	0.001
region	(10,20]	LCFS	Household-level/Joint Account	North West	0.042
region	(10,20]	LCFS	Individual-level/Sole Account	North West	0.047
region	(0,10]	LCFS	Household-level/Joint Account	North West	0.025
region	(0,10]	LCFS	Individual-level/Sole Account	North West	0.048
region	(20,30]	LCFS	Household-level/Joint Account	North West	0.023
region	(40,50]	LCFS	Household-level/Joint Account	North West	0.003
region	(20,30]	LCFS	Individual-level/Sole Account	North West	0.006
region	(50,60]	LCFS	Household-level/Joint Account	North West	0.001
region	(30,40]	LCFS	Household-level/Joint Account	North West	0.008
region	(30,40]	LCFS	Individual-level/Sole Account	North West	0.002
region	(60,70]	LCFS	Household-level/Joint Account	North West	0.001
region	(0,10]	LCFS	Household-level/Joint Account	Yorkshire and The Humber	0.022
region	(0,10]	LCFS	Individual-level/Sole Account	Yorkshire and The Humber	0.045
region	(10,20]	LCFS	Household-level/Joint Account	Yorkshire and The Humber	0.035
region	(10,20]	LCFS	Individual-level/Sole Account	Yorkshire and The Humber	0.03
region	(20,30]	LCFS	Household-level/Joint Account	Yorkshire and The Humber	0.016
region	(40,50]	LCFS	Household-level/Joint Account	Yorkshire and The Humber	0.002
region	(20,30]	LCFS	Individual-level/Sole Account	Yorkshire and The Humber	0.006
region	(30,40]	LCFS	Household-level/Joint Account	Yorkshire and The Humber	0.005
region	(30,40]	LCFS	Individual-level/Sole Account	Yorkshire and The Humber	0.001
region	(50,60]	LCFS	Household-level/Joint Account	Yorkshire and The Humber	0.001
region	(60,70]	LCFS	Household-level/Joint Account	Yorkshire and The Humber	0
region	(0,10]	LCFS	Household-level/Joint Account	East Midlands	0.014
region	(0,10]	LCFS	Individual-level/Sole Account	East Midlands	0.031
region	(10,20]	LCFS	Household-level/Joint Account	East Midlands	0.028
region	(10,20]	LCFS	Individual-level/Sole Account	East Midlands	0.03
region	(20,30]	LCFS	Household-level/Joint Account	East Midlands	0.014
region	(30,40]	LCFS	Household-level/Joint Account	East Midlands	0.008
region	(30,40]	LCFS	Individual-level/Sole Account	East Midlands	0.001
region	(20,30]	LCFS	Individual-level/Sole Account	East Midlands	0.004
region	(40,50]	LCFS	Household-level/Joint Account	East Midlands	0.002
region	(50,60]	LCFS	Household-level/Joint Account	East Midlands	0.001
region	(60,70]	LCFS	Household-level/Joint Account	East Midlands	0
region	(20,30]	LCFS	Household-level/Joint Account	West Midlands	0.016
region	(20,30]	LCFS	Individual-level/Sole Account	West Midlands	0.005
region	(0,10]	LCFS	Household-level/Joint Account	West Midlands	0.019
region	(0,10]	LCFS	Individual-level/Sole Account	West Midlands	0.042
region	(10,20]	LCFS	Individual-level/Sole Account	West Midlands	0.032
region	(10,20]	LCFS	Household-level/Joint Account	West Midlands	0.035
region	(40,50]	LCFS	Household-level/Joint Account	West Midlands	0.002
region	(30,40]	LCFS	Household-level/Joint Account	West Midlands	0.007
region	(30,40]	LCFS	Individual-level/Sole Account	West Midlands	0.001
region	(60,70]	LCFS	Household-level/Joint Account	West Midlands	0.001
region	(20,30]	LCFS	Household-level/Joint Account	East of England	0.018
region	(10,20]	LCFS	Individual-level/Sole Account	East of England	0.037
region	(0,10]	LCFS	Household-level/Joint Account	East of England	0.023
region	(0,10]	LCFS	Individual-level/Sole Account	East of England	0.046
region	(10,20]	LCFS	Household-level/Joint Account	East of England	0.037
region	(30,40]	LCFS	Household-level/Joint Account	East of England	0.009
region	(20,30]	LCFS	Individual-level/Sole Account	East of England	0.006
region	(40,50]	LCFS	Household-level/Joint Account	East of England	0.003
region	(40,50]	LCFS	Individual-level/Sole Account	East of England	0
region	(50,60]	LCFS	Household-level/Joint Account	East of England	0.002
region	(30,40]	LCFS	Individual-level/Sole Account	East of England	0.001
region	(10,20]	LCFS	Household-level/Joint Account	London	0.03
region	(10,20]	LCFS	Individual-level/Sole Account	London	0.033
region	(0,10]	LCFS	Individual-level/Sole Account	London	0.033
region	(20,30]	LCFS	Household-level/Joint Account	London	0.015
region	(20,30]	LCFS	Individual-level/Sole Account	London	0.01
region	(30,40]	LCFS	Household-level/Joint Account	London	0.009
region	(40,50]	LCFS	Household-level/Joint Account	London	0.005
region	(0,10]	LCFS	Household-level/Joint Account	London	0.016
region	(30,40]	LCFS	Individual-level/Sole Account	London	0.003
region	(50,60]	LCFS	Household-level/Joint Account	London	0.002
region	(60,70]	LCFS	Household-level/Joint Account	London	0.001
region	(10,20]	LCFS	Household-level/Joint Account	South East	0.043
region	(10,20]	LCFS	Individual-level/Sole Account	South East	0.052
region	(0,10]	LCFS	Household-level/Joint Account	South East	0.017
region	(0,10]	LCFS	Individual-level/Sole Account	South East	0.038
region	(30,40]	LCFS	Household-level/Joint Account	South East	0.013
region	(20,30]	LCFS	Individual-level/Sole Account	South East	0.013
region	(20,30]	LCFS	Household-level/Joint Account	South East	0.025
region	(40,50]	LCFS	Household-level/Joint Account	South East	0.006
region	(60,70]	LCFS	Household-level/Joint Account	South East	0.002
region	(50,60]	LCFS	Household-level/Joint Account	South East	0.003
region	(30,40]	LCFS	Individual-level/Sole Account	South East	0.005
region	(40,50]	LCFS	Individual-level/Sole Account	South East	0
region	(50,60]	LCFS	Household-level/Joint Account	South West	0.001
region	(20,30]	LCFS	Individual-level/Sole Account	South West	0.007
region	(0,10]	LCFS	Household-level/Joint Account	South West	0.023
region	(0,10]	LCFS	Individual-level/Sole Account	South West	0.045
region	(10,20]	LCFS	Household-level/Joint Account	South West	0.036
region	(10,20]	LCFS	Individual-level/Sole Account	South West	0.035
region	(30,40]	LCFS	Household-level/Joint Account	South West	0.008
region	(20,30]	LCFS	Household-level/Joint Account	South West	0.018
region	(30,40]	LCFS	Individual-level/Sole Account	South West	0.002
region	(40,50]	LCFS	Household-level/Joint Account	South West	0.004
region	(60,70]	LCFS	Household-level/Joint Account	South West	0
region	(0,10]	LCFS	Household-level/Joint Account	Wales	0.009
region	(0,10]	LCFS	Individual-level/Sole Account	Wales	0.019
region	(10,20]	LCFS	Household-level/Joint Account	Wales	0.015
region	(10,20]	LCFS	Individual-level/Sole Account	Wales	0.017
region	(30,40]	LCFS	Household-level/Joint Account	Wales	0.004
region	(30,40]	LCFS	Individual-level/Sole Account	Wales	0.001
region	(20,30]	LCFS	Household-level/Joint Account	Wales	0.01
region	(20,30]	LCFS	Individual-level/Sole Account	Wales	0.004
region	(40,50]	LCFS	Household-level/Joint Account	Wales	0.001
region	(50,60]	LCFS	Household-level/Joint Account	Wales	0.001
region	(0,10]	LCFS	Household-level/Joint Account	Scotland	0.043
region	(0,10]	LCFS	Individual-level/Sole Account	Scotland	0.074
region	(10,20]	LCFS	Household-level/Joint Account	Scotland	0.059
region	(10,20]	LCFS	Individual-level/Sole Account	Scotland	0.062
region	(20,30]	LCFS	Household-level/Joint Account	Scotland	0.029
region	(20,30]	LCFS	Individual-level/Sole Account	Scotland	0.011
region	(40,50]	LCFS	Household-level/Joint Account	Scotland	0.005
region	(60,70]	LCFS	Household-level/Joint Account	Scotland	0.001
region	(40,50]	LCFS	Individual-level/Sole Account	Scotland	0
region	(30,40]	LCFS	Household-level/Joint Account	Scotland	0.011
region	(30,40]	LCFS	Individual-level/Sole Account	Scotland	0.003
region	(50,60]	LCFS	Household-level/Joint Account	Scotland	0.002
region	(20,30]	LCFS	Household-level/Joint Account	Northern Ireland	0.011
region	(20,30]	LCFS	Individual-level/Sole Account	Northern Ireland	0.003
region	(0,10]	LCFS	Household-level/Joint Account	Northern Ireland	0.026
region	(0,10]	LCFS	Individual-level/Sole Account	Northern Ireland	0.047
region	(10,20]	LCFS	Household-level/Joint Account	Northern Ireland	0.028
region	(10,20]	LCFS	Individual-level/Sole Account	Northern Ireland	0.02
region	(30,40]	LCFS	Household-level/Joint Account	Northern Ireland	0.004
region	(30,40]	LCFS	Individual-level/Sole Account	Northern Ireland	0.001
region	(50,60]	LCFS	Household-level/Joint Account	Northern Ireland	0.001
region	(40,50]	LCFS	Household-level/Joint Account	Northern Ireland	0.001
region	(10,20]	LBG	Household-level/Joint Account	North West	0.058
region	(0,10]	LBG	Individual-level/Sole Account	North West	0.05
region	(20,30]	LBG	Household-level/Joint Account	North West	0.024
region	(50,60]	LBG	Household-level/Joint Account	North West	0.001
region	(0,10]	LBG	Individual-level/Sole Account	North East	0.022
region	(0,10]	LBG	Household-level/Joint Account	North West	0.017
region	(0,10]	LBG	Household-level/Joint Account	West Midlands	0.016
region	(10,20]	LBG	Individual-level/Sole Account	North West	0.065
region	(30,40]	LBG	Household-level/Joint Account	North West	0.007
region	(20,30]	LBG	Household-level/Joint Account	London	0.009
region	(0,10]	LBG	Individual-level/Sole Account	Wales	0.02
region	(10,20]	LBG	Household-level/Joint Account	East Midlands	0.041
region	(10,20]	LBG	Individual-level/Sole Account	Scotland	0.053
region	(20,30]	LBG	Household-level/Joint Account	South West	0.026
region	(10,20]	LBG	Household-level/Joint Account	Wales	0.028
region	(10,20]	LBG	Individual-level/Sole Account	East Midlands	0.038
region	(50,60]	LBG	Household-level/Joint Account	East of England	0.001
region	(10,20]	LBG	Individual-level/Sole Account	East of England	0.043
region	(0,10]	LBG	Household-level/Joint Account	South West	0.02
region	(10,20]	LBG	Household-level/Joint Account	South West	0.059
region	(20,30]	LBG	Individual-level/Sole Account	North West	0.011
region	(40,50]	LBG	Household-level/Joint Account	North West	0.002
region	(10,20]	LBG	Individual-level/Sole Account	Wales	0.027
region	(20,30]	LBG	Individual-level/Sole Account	Wales	0.004
region	(20,30]	LBG	Household-level/Joint Account	East of England	0.022
region	(10,20]	LBG	Individual-level/Sole Account	South West	0.047
region	(10,20]	LBG	Household-level/Joint Account	Yorkshire and The Humber	0.05
region	(0,10]	LBG	Individual-level/Sole Account	Yorkshire and The Humber	0.038
region	(50,60]	LBG	Household-level/Joint Account	South West	0.001
region	(10,20]	LBG	Household-level/Joint Account	East of England	0.047
region	(40,50]	LBG	Household-level/Joint Account	South East	0.004
region	(10,20]	LBG	Individual-level/Sole Account	London	0.04
region	(30,40]	LBG	Household-level/Joint Account	Yorkshire and The Humber	0.006
region	(10,20]	LBG	Household-level/Joint Account	South East	0.065
region	(0,10]	LBG	Household-level/Joint Account	East Midlands	0.013
region	(0,10]	LBG	Individual-level/Sole Account	East Midlands	0.027
region	(20,30]	LBG	Household-level/Joint Account	East Midlands	0.018
region	(0,10]	LBG	Household-level/Joint Account	Yorkshire and The Humber	0.015
region	(10,20]	LBG	Household-level/Joint Account	Scotland	0.05
region	(0,10]	LBG	Individual-level/Sole Account	West Midlands	0.036
region	(20,30]	LBG	Household-level/Joint Account	West Midlands	0.022
region	(20,30]	LBG	Household-level/Joint Account	South East	0.031
region	(10,20]	LBG	Individual-level/Sole Account	West Midlands	0.055
region	(20,30]	LBG	Individual-level/Sole Account	North East	0.004
region	(0,10]	LBG	Individual-level/Sole Account	South West	0.036
region	(0,10]	LBG	Individual-level/Sole Account	South East	0.043
region	(10,20]	LBG	Household-level/Joint Account	West Midlands	0.052
region	(10,20]	LBG	Individual-level/Sole Account	South East	0.06
region	(20,30]	LBG	Individual-level/Sole Account	London	0.009
region	(0,10]	LBG	Individual-level/Sole Account	East of England	0.03
region	(30,40]	LBG	Household-level/Joint Account	West Midlands	0.005
region	(30,40]	LBG	Individual-level/Sole Account	West Midlands	0.002
region	(30,40]	LBG	Household-level/Joint Account	North East	0.004
region	(30,40]	LBG	Individual-level/Sole Account	North West	0.002
region	(20,30]	LBG	Household-level/Joint Account	Wales	0.012
region	(20,30]	LBG	Individual-level/Sole Account	South East	0.014
region	(0,10]	LBG	Individual-level/Sole Account	Scotland	0.033
region	(30,40]	LBG	Household-level/Joint Account	Wales	0.003
region	(20,30]	LBG	Household-level/Joint Account	North East	0.014
region	(20,30]	LBG	Individual-level/Sole Account	Scotland	0.01
region	(10,20]	LBG	Household-level/Joint Account	North East	0.031
region	(30,40]	LBG	Household-level/Joint Account	East of England	0.006
region	(60,70]	LBG	Household-level/Joint Account	North West	0
region	(0,10]	LBG	Household-level/Joint Account	Wales	0.009
region	(10,20]	LBG	Individual-level/Sole Account	Yorkshire and The Humber	0.05
region	(40,50]	LBG	Household-level/Joint Account	East Midlands	0.002
region	(0,10]	LBG	Individual-level/Sole Account	Northern Ireland	0.007
region	(20,30]	LBG	Individual-level/Sole Account	West Midlands	0.01
region	(40,50]	LBG	Household-level/Joint Account	Wales	0.001
region	(30,40]	LBG	Household-level/Joint Account	South West	0.007
region	(0,10]	LBG	Household-level/Joint Account	North East	0.008
region	(10,20]	LBG	Household-level/Joint Account	London	0.021
region	(20,30]	LBG	Household-level/Joint Account	Northern Ireland	0.002
region	(10,20]	LBG	Individual-level/Sole Account	North East	0.029
region	(30,40]	LBG	Household-level/Joint Account	South East	0.01
region	(20,30]	LBG	Household-level/Joint Account	Scotland	0.028
region	(30,40]	LBG	Household-level/Joint Account	London	0.004
region	(30,40]	LBG	Individual-level/Sole Account	East Midlands	0.001
region	(0,10]	LBG	Household-level/Joint Account	East of England	0.015
region	(20,30]	LBG	Individual-level/Sole Account	East of England	0.008
region	(30,40]	LBG	Household-level/Joint Account	Scotland	0.008
region	(40,50]	LBG	Household-level/Joint Account	East of England	0.002
region	(40,50]	LBG	Individual-level/Sole Account	East of England	0
region	(0,10]	LBG	Individual-level/Sole Account	London	0.027
region	(30,40]	LBG	Individual-level/Sole Account	East of England	0.002
region	(50,60]	LBG	Household-level/Joint Account	East Midlands	0.001
region	(0,10]	LBG	Household-level/Joint Account	South East	0.024
region	(20,30]	LBG	Household-level/Joint Account	Yorkshire and The Humber	0.02
region	(30,40]	LBG	Household-level/Joint Account	East Midlands	0.005
region	(0,10]	LBG	Household-level/Joint Account	London	0.007
region	(20,30]	LBG	Individual-level/Sole Account	East Midlands	0.008
region	(60,70]	LBG	Household-level/Joint Account	East Midlands	0
region	(40,50]	LBG	Household-level/Joint Account	South West	0.003
region	(20,30]	LBG	Individual-level/Sole Account	South West	0.008
region	(0,10]	LBG	Household-level/Joint Account	Scotland	0.012
region	(60,70]	LBG	Household-level/Joint Account	East of England	0
region	(30,40]	LBG	Individual-level/Sole Account	South West	0.002
region	(20,30]	LBG	Individual-level/Sole Account	Yorkshire and The Humber	0.008
region	(60,70]	LBG	Household-level/Joint Account	West Midlands	0
region	(30,40]	LBG	Individual-level/Sole Account	Yorkshire and The Humber	0.001
region	(40,50]	LBG	Household-level/Joint Account	Scotland	0.003
region	(50,60]	LBG	Household-level/Joint Account	Scotland	0.001
region	(30,40]	LBG	Individual-level/Sole Account	South East	0.003
region	(10,20]	LBG	Individual-level/Sole Account	Northern Ireland	0.008
region	(30,40]	LBG	Individual-level/Sole Account	Scotland	0.001
region	(50,60]	LBG	Household-level/Joint Account	South East	0.002
region	(60,70]	LBG	Household-level/Joint Account	Scotland	0.001
region	(40,50]	LBG	Household-level/Joint Account	Yorkshire and The Humber	0.002
region	(50,60]	LBG	Household-level/Joint Account	Yorkshire and The Humber	0.001
region	(60,70]	LBG	Household-level/Joint Account	Yorkshire and The Humber	0
region	(10,20]	LBG	Household-level/Joint Account	Northern Ireland	0.005
region	(30,40]	LBG	Individual-level/Sole Account	North East	0.001
region	(60,70]	LBG	Household-level/Joint Account	North East	0
region	(50,60]	LBG	Household-level/Joint Account	North East	0.001
region	(40,50]	LBG	Household-level/Joint Account	North East	0.001
region	(50,60]	LBG	Household-level/Joint Account	West Midlands	0.001
region	(40,50]	LBG	Household-level/Joint Account	West Midlands	0.002
region	(60,70]	LBG	Household-level/Joint Account	Wales	0
region	(0,10]	LBG	Household-level/Joint Account	Northern Ireland	0.002
region	(30,40]	LBG	Individual-level/Sole Account	Wales	0.001
region	(50,60]	LBG	Household-level/Joint Account	Wales	0
region	(30,40]	LBG	Individual-level/Sole Account	London	0.002
region	(50,60]	LBG	Household-level/Joint Account	London	0.001
region	(40,50]	LBG	Household-level/Joint Account	London	0.001
region	(60,70]	LBG	Household-level/Joint Account	South East	0.001
region	(40,50]	LBG	Individual-level/Sole Account	Scotland	0
region	(20,30]	LBG	Individual-level/Sole Account	Northern Ireland	0.001
region	(60,70]	LBG	Household-level/Joint Account	Northern Ireland	0
region	(60,70]	LBG	Household-level/Joint Account	London	0
region	(30,40]	LBG	Household-level/Joint Account	Northern Ireland	0.001
region	(60,70]	LBG	Household-level/Joint Account	South West	0.001
region	(40,50]	LBG	Individual-level/Sole Account	London	0
region	(40,50]	LBG	Household-level/Joint Account	Northern Ireland	0
region	(50,60]	LBG	Household-level/Joint Account	Northern Ireland	0
region	(40,50]	LBG	Individual-level/Sole Account	North East	0
region	(40,50]	LBG	Individual-level/Sole Account	South East	0
region	(40,50]	LBG	Individual-level/Sole Account	Wales	0
region	(40,50]	LBG	Individual-level/Sole Account	North West	0
region	(40,50]	LBG	Individual-level/Sole Account	Yorkshire and The Humber	0
region	(30,40]	LBG	Individual-level/Sole Account	Northern Ireland	0
region	(40,50]	LBG	Individual-level/Sole Account	East Midlands	0
region	(40,50]	LBG	Individual-level/Sole Account	West Midlands	0
region	(40,50]	LBG	Individual-level/Sole Account	South West	0
region	(40,50]	LBG	Individual-level/Sole Account	Northern Ireland	0
